# Supplementary material for: Prognostic Clinical and Biologic Features for Overall Survival after Relapse in Childhood Medulloblastoma
Source: Cancers (Basel). 2020 Dec 27;13(1):53. doi: 10.3390/cancers13010053 (PMC7795432; doi:10.3390/cancers13010053)
Supplement: Supplementary file 1 [file cancers-13-00053-s001.zip]

Archive with 1 entries (1 files):
- cancers-1047457-supplementary.docx
